# Supplementary material for: Evaluation of the Performance of Atomic Diffusion Additive Manufacturing Electrodes in Electrical Discharge Machining
Source: Materials (Basel). 2022 Aug 28;15(17):5953. doi: 10.3390/ma15175953 (PMC9457377; doi:10.3390/ma15175953)
Supplement: Supplementary file 1 [file materials-15-05953-s001.zip]

Archive with 1 entries (1 files):
- materials-1861825-supplementary.pdf
